# Supplementary material for: Molecular Network for Regulation of Ovule Number in Plants
Source: Int J Mol Sci. 2021 Nov 30;22(23):12965. doi: 10.3390/ijms222312965 (PMC8657818; doi:10.3390/ijms222312965)
Supplement: Supplementary file 1 [file ijms-22-12965-s001.zip › Supplementary Table.xlsx]

## Sheet: Supplementary table
Species	Gene/QTL Name	Accession number	Expression	Ovule number	Other related traits affect	Encoded protein	Biological function	References
1. The Auxin (AUX/IAA) signalling pathways
Arabidopsis	PIN1	AT1G73590	Up-regulation/Mutant	↓	Pistil size ↑; floweres cotyledons and leaves number↓	Auxin efflux carrier component	Component of the auxin efflux carrier	(Okada et al., 1991; Cucinotta et al., 2014, 2018)
Arabidopsis	SEUSS	AT1G43850	Down-regulation/Mutation	↓	Gynoecium size ↓; ovule initiation ↓; stamen number ↓; plant height ↓	A transcriptional co-regulator	DNA-binding adapter	(Azhakanandam et al., 2008; Cucinotta et al., 2014; Wynn et al., 2014)
Arabidopsis	ETT/ARF3	AT2G33860	T-DNA insertion	↓	Style/stigma size ↓; carpel morphogenesis ↓	A protein auxin response factor	Auxin response factors are TFs	(Sessions et al., 1997; Heisler et al., 2001; Moon et al., 2004; Annette Becker, 2020)
Arabidopsis	ARF6	AT1G30330	T-DNA insertion	↓	Style/stigma size ↓; carpel morphogenesis ↓	A protein auxin response factor	Auxin response factors are TFs	(Annette Becker, 2020)
Arabidopsis	ARF8	AT5G37020	T-DNA insertion	↓	Style/stigma size ↓; carpel morphogenesis ↓	A protein auxin response factor	Auxin response factors are TFs	(Annette Becker, 2020)
Arabidopsis	MOB1A	AT5G45550	DNA mutation	↓	Ovule fertility ↓; silique length and root length ↓	Sporogenesis and gametogenesis	Promotes auxin signalling	(Cui, X et al., 2016; Hussain et al., 2020)
Arabidopsis	HAP13	AT1G60780	Down-regulation	↓	Embryo sac ↓; outer integument ↓; male gametophytic transmission ↓; ovule fertility ↓	AP-1 complex subunit mu-2	Multiple post-Golgi trafficking pathways	(J.-G. Wang et al., 2016)
Arabidopsis	ARF5	AT1G19850	Down-regulation	↓	Ovule initiation ↓; root formation ↓	Auxin/Indole-3-Acetic Acid proteins	Act as transcriptional activator	(Cucinotta et al., 2014; Mara Cucinotta et al., 2021)
Arabidopsis	YUC1	AT4G32540	DNA mutation	↓	Floral patterning ↓; vascular formation ↓; Gynoecium size ↓	Flavin-binding monooxygenase protein	Auxin biosynthesis	(Cheng Y et al., 2006; Cucinotta et al., 2020)
Arabidopsis	YUC4	AT5G11320	DNA mutation	↓	Floral patterning ↓; vascular formation ↓; Gynoecium size ↓	Flavin-binding monooxygenase protein	Auxin biosynthesis	(Cheng Y et al., 2006; Cucinotta et al., 2020)
Arabidopsis	REV	AT5G60690	DNA mutation	↓	Gynoecium size ↓; ovule primordia size ↓	class III homeodomain leucine zipper TFs	Unknown	(Nole-Wilson et al., 2010; Cucinotta et al., 2020)
2. The Cytokinin (CTK) signalling pathways
Arabidopsis	AHK2	AT5G35750	Mutation	↓	Seed number ↓; shoot and root growth ↓	CK receptor histidine protein kinases	Cytokinin oxidase/ dehydrogenase	(Bencivenga et al., 2012; Cucinotta et al., 2014; Yuan & Kessler, 2019)
Arabidopsis	AHK3	AT1G27320	Mutation	↓	Seed number ↓; shoot and root growth ↓	CK receptor histidine protein kinases	cytokinin oxidase/ dehydrogenase	(Bencivenga et al., 2012; Cucinotta et al., 2014; Yuan & Kessler, 2019)
Arabidopsis	CRE	AT2G01830	Mutation	↓	Seed number ↓; shoot and root growth ↓	CK receptor histidine protein kinases	cytokinin oxidase/ dehydrogenase	(Bencivenga et al., 2012; Cucinotta et al., 2014; Yuan & Kessler, 2019)
Arabidopsis	CUC1	AT3G15170	Down-regulation/Mutation	↓	Ovule formation ↓; shoot apical meristem ↓; pistil size ↑	Enhancer trap line proteins	SAM formation during embryogenesis and organ separation	(Galbiati et al., 2013) Beatriz Goncalves et al., 2015; Cucinotta et al., 2018, 2020; Nozomi Kawamoto et al 2020)
Arabidopsis	CUC2	AT5G53950	Down-regulation/Mutation	↓	Ovule formation ↓; shoot apical meristem ↓; pistil size ↑	Enhancer trap line proteins	SAM formation during embryogenesis and organ separation	(Galbiati et al., 2013) Beatriz Goncalves et al., 2015; Cucinotta et al., 2018, 2020)
Arabidopsis, Rice	CKX3	AT5G56970	T-DNA mutant	↑	Flower number and size↑; meristem size↑;silique length↑	CK dehydrogenase	Catalyzes the degradation of CK	(Werner et al., 2003; Bartrina et al., 2011; Bencivenga et al., 2012; Cucinotta et al., 2020)
Arabidopsis, Rice	CKX5	AT1G75450	T-DNA mutant	↑	Ovary and silique length↑; inflorescence meristem size and number ↑	CK dehydrogenase	Catalyzes the degradation of CK	(Werner et al., 2003; Bartrina et al., 2011; Bencivenga et al., 2012; Cucinotta et al., 2020)
Arabidopsis	CKX6	AT3G63440	DNA mutant	↑		CK dehydrogenase	Catalyzes the oxidation of CK	(Bencivenga et al., 2012)
Arabidopsis, Rice	AHP6	AT1G80100	T-DNA mutant	↑	Ovary and silique length↑; flower number ↑	Phosphotransferase protein	CK sensor histidine kinases and response regulators	(Werner et al., 2003; Bartrina et al., 2011)
Arabidopsis	ARR1	AT3G16857	DNA mutant	↓	Gynoecium size ↓; fruit length ↓; replum width ↓	CK-dependent inhibiter	Type-B Arabidopsis response regulator protein	(Reyes-Olalde et al., 2017; Cucinotta et al., 2020)
Arabidopsis	ARR10	AT4G31920	DNA mutant	↓	Gynoecium size ↓; fruit length ↓; replum width ↓	CK-dependent inhibiter	Type-B Arabidopsis response regulator protein	(Reyes-Olalde et al., 2017; Cucinotta et al., 2020)
Arabidopsis	ARR12	AT2G25180	DNA mutant	↓	Gynoecium size ↓; fruit length ↓; replum width ↓	CK-dependent inhibiter	Type-B Arabidopsis response regulator protein	(Reyes-Olalde et al., 2017; Cucinotta et al., 2020)
Arabidopsis	CRF2	AT4G23750	Mutation	↓	Placenta length ↓ ; ovule density ↓ ;Gamete formation ↑	Ethylene-responsive TFs	Transcriptional activator, binds to the GCC-box pathogenesis-related promoter element	(Cucinotta et al., 2016; 2020; Gomez et al., 2018; Barro-Trastoy et al., 2020)
Arabidopsis	CRF3	AT5G53290	Mutation	↓	Placenta length ↓ ; ovule density ↓ ;Gamete formation ↑	Ethylene-responsive TFs	Transcriptional activator, binds to the GCC-box pathogenesis-related promoter element	(Cucinotta et al., 2016; 2020; Gomez et al., 2018; Barro-Trastoy et al., 2020)
Arabidopsis	CRF6	AT3G61630	Mutation	↓	Placenta length ↓ ; ovule density ↓ ;Gamete formation ↑	Ethylene-responsive TFs	Transcriptional activator, binds to the GCC-box pathogenesis-related promoter element	(Cucinotta et al., 2016; 2020; Gomez et al., 2018; Barro-Trastoy et al., 2020)
Arabidopsis	UGT85A3	AT1G22380	Up-regulation/Mutant	↑	Pistil size↑; silique length ↑; seed number ↑	A putative UDP-glucosyl transferase	O-glucosylation of trans-zeatin and dihydrozeatin	(Cucinotta et al., 2018, 2020)
Arabidopsis	UGT73C1	AT2G36750	Up-regulation	↓	Pistil size ↓; seed number ↓	A putative UDP-glucosyl-transferase	O-glucosylation of trans-zeatin and dihydrozeatin	(Cucinotta et al., 2018, 2020)
3. The Brassinosteroids (BRs) signalling pathways
Arabidopsis	BIN2	AT4G18710	Mutation	↓	Seed number ↓; silique length ↓	Shaggy-related protein kinase eta	Negative regulator in BR signal transduction pathway	( Huang et al., 2013; Cucinotta et al., 2014, 2020)
Arabidopsis	HLL	AT1G17560	Up-regulation	↓	Seed number ↑	Mitochondrial ribosomal protein	Binds to 23S rRNA in mitochondrion; downstran of bzr1 to regulate hll	(Theresa A. Hill et al., 2006; Huang et al., 2013; Barro-Trastoy et al., 2020; Cucinotta et al., 2020)
Arabidopsis	BRI1	AT4G39400	Mutation	↓	Seed number ↓; silique length ↓	Protein Brassinazole-resistant	Specificity kinase activity acting on hreonine- and tyrosine-containing substrates	(Huang et al., 2013; Cucinotta et al., 2014, 2020)
Arabidopsis, Rice	BZR1	AT1G75080	Up-regulation	↑	Seed number ↑	Protein Brassinazole-resistant	Transcriptional repressor binds to BR response element 5'-CGTG(T/C)G-3' in gene promote	(Huang et al., 2013; Yuan & Kessler, 2019; Cucinotta et al., 2014, 2020)
Arabidopsis	DET2	AT2G38050	Mutation	↓	Seed number ↓; ovule fertility ↓	Protein Brassinazole-resistant	BR biosynthesis of the plant steroid	(Huang et al., 2013; Cucinotta et al., 2014, 2020; Gomez et al., 2018)
Arabidopsis	CYP85A1	AT5G38970	DNA mutant	↓	Ovule primordia initiation ↓; gynoecium size ↓; plant height ↓	C-6 oxidation of Brassinosteroids	Cytochrome p450 enzyme	(Barro-Trastoy et al., 2020)
Arabidopsis	CYP85A2	AT3G30180	DNA mutant	↓	Ovule primordia initiation ↓; gynoecium size ↓; plant height ↓	Convert 6-deoxocastasterone into castasterone	Cytochrome p450 enzyme	(Nole-Wilson et al., 2010; Cucinotta et al., 2020)
Arabidopsis	UNE16	AT4G13640	Down-regulation/Mutation	↓	Embryo sac ↓	Homeodomain-like superfamily protein	Binds in a sequence-specific manner to phosphate starvation-regulated promoters	(Gomez et al., 2018; Cucinotta et al., 2020)
Arabidopsis	bzr1-1D	AT4G12810	Up-regulation	↑	Seed number ↑; silique length ↑	Protein Brassinazole-resistant 1	BR mediated signalling pathway	( Huang et al., 2013; Cucinotta et al., 2014; Gomez et al., 2018)
4. The Gibberellins (GA) signalling pathways
Arabidopsis, Rapeseed, Tomato, Rice	DELLA/RGA1	AT2G01570	Down-regulation/ Mutation	↓	Ovule initiation ↑	DELLA regulatory proteins RGA	Repressor of the GA signalling pathway	(Y. Sun et al., 2010; Beatriz Goncalves et al., 2015; Gomez et al., 2018)
Arabidopsis, Rice	GID1A	AT3G05120	Mutation	↑	Ovary length ↑; ovule initiation ↑	GA receptor GID1; DELLA protein	Soluble gibberellin (GA) receptor	(T. P. Sun, 2011; Luciana Gomes Ferreira et al., 2017; Gomez et al., 2018)
Arabidopsis, Rice	GID1B	AT3G63010	Mutation	↑	Ovary length ↑; ovule initiation ↑	GA receptor GID1; DELLA protein	Soluble gibberellin (GA) receptor	( T. P. Sun, 2011; Gomez et al., 2018)
Arabidopsis, Tomato, Rice	GAI	AT1G14920	Mutation	↓	Ovary length ↓; ovule fertility ↓	A DELLA protein (PROCERA and SLR1)	Repressor of the GA signalling pathway	(Vera-Sirera et al., 2016; Gomez et al., 2018; Cucinotta et al., 2020)
Arabidopsis, Tomato, Rice	RGL2	AT3G03450	Mutation	↓	Ovary length ↓; flower number ↓; seed number ↓	DELLA protein RGL2	Repressor of the GA signalling pathway	(Vera-Sirera et al., 2016; Gomez et al., 2018)
Arabidopsis	REM22	AT3G46770	Up-regulation	↑	Gynoecium size ↑; ovule initiation ↑	B3 domain-containing protein	DELLA interactor protein that mediates GA-regulate	(Mantegazza et al., 2014; Gomez et al., 2018)
Arabidopsis	quadruple	AT1G18620	Down-regulation	↓	Ovule size ↓; placenta size ↓	MADS-box factors; altered DELLA protein activity	Regulation of monopolar cell growth	(Battaglia et al., 2006; Gomez et al., 2018)
Arabidopsis, Rice	GA20ox3	AT5G07200	Up-regulation	↑	Seed dormancy ↑; seed germination ↓	Gibberellin 20 oxidase 3	Transcription factor binding	(García-Hurtado et al., 2012; Gomez et al., 2018; Barro-Trastoy et al., 2020)
Tomato	GA3ox1	AT1G15550	Up-regulation	↑	Ovule primordia initiation/ formation ↑	Gibberellin 20 oxidase 3	Transcription factor binding	(Huhui Chen et al., 2019; Barro-Trastoy et al., 2020)
Tomato	SLGA20OX	Solyc03g006880	Down-regulation	↑	Ovule primordia initiation/ formation ↑	A DELLA protein (PROCERA)	GA biosynthesis pathway	(Barro-Trastoy et al., 2020)
5. Other Signaling pathways
The Transcription factors (TFs) signalling pathways
Arabidopsis	AP2	AT4G36920	Down-regulation	↓	Ovule identity ↓; seed number ↓	A floral homeotic protein AP2	Cadastral protein by repressing the C class floral homeotic gene	(Western & Haughn, 1999; Battaglia et al., 2006; Marzo et al., 2020; Daniela Barro-Trastoy, 2020)
Arabidopsis	PAN	AT1G68640	Mutation	↓	Floral indeterminacy ↓; gynoecium size ↓	bZIP-transcription factor	DNA-binding transcription factor activity	(Wynn et al., 2014; Cucinotta et al., 2020)
The Basic helix-loop-helix (bHLH)family signalling pathways
Arabidopsis	SPT	AT4G36930	Down-regulation/Mutation	↓	Gynoecium size ↓; seed number ↓; cell number ↓	TFs of the bHLH protein family	bHLH transcription factor	(Heisler et al., 2001; Nahar et al., 2012; Cucinotta et al., 2014; Reyes-Olalde et al., 2017)
The AP2-ERF family signalling pathways
Arabidopsis	ANT	AT4G37750	Up-regulation	↓	Ovule fertility ↓; integuments formation ↓; pistil, carpel and stigma size ↓	AP2/EREBP TFs	Transcription activator binds to DNA consensus sequence 5'-CAC[AG]N[AT]TNCCNANG-3'	(Schneitz, Baker, et al., 1998; Z. Liu et al., 2000; Skinner & Gasser, 2009; Huang et al., 2013; Daniela Barro-Trastoy, 2020)
Arabidopsis	LUG	AT4G32551	T-DNA mutant	↓	Septum/stigma ↓; flower number ↓	A glutamine-rich protein	Ovule number and gynoecium & carpel development	( Z. Liu & Meyerowitz, 1995; Azhakanandam et al., 2008; Cucinotta et al., 2014)
The Homeo-box family signalling pathways
Arabidopsis, Cucumber	BEL1	AT5G41410	Mutation	↑	Ovule identity ↑; specification of integument identity ↑	A putative homeodomain TFs	SPL for CK-induced PIN1 expression in ovules	(Western & Haughn, 1999; Cucinotta et al., 2020; Barro-Trastoy et al., 2020)
The MADS-box family signalling pathways
Arabidopsis, Brassica	AG	AT4G18960	Up-regulation/Mutation	↑	Determine ovule identity ↑	A MADS domain TFs protein	Positive regulation of transcription by RNA polymerase II	(Western & Haughn, 1999; Cucinotta et al., 2020; Barro-Trastoy et al., 2020)
Arabidopsis	SHP1	AT3G58780	Mutation	↑	Ovule identity ↑; carpel size ↑	A MADS domain TFs protein	Positive regulation of transcription by RNA polymerase II	(Favaro et al., 2003; Pinyopich et al., 2003; Vittoria Brambilla et al., 2007)
Arabidopsis	SHP2	AT2G42830	Mutation	↑	Ovule identity ↑; carpel size ↑	A MADS domain TFs protein	Positive regulation of transcription by RNA polymerase II	(Favaro et al., 2003; Pinyopich et al., 2003; Vittoria Brambilla et al., 2007)
Arabidopsis	STK	AT2G01930	Mutation	↓	Ovule identity ↑; carpel size ↑	MADS domain proteins bind to CArG-box DNA sequence	Transcriptional regulator that specifically binds to GA-rich elements	(Favaro et al., 2003; Battaglia et al., 2006; Vittoria Brambilla et al., 2007; Cucinotta et al., 2020)
Arabidopsis	SEP1	AT5G15800	Mutation	↓	Ovule identity ↓	MADS-box protein SEP1	SEP/AGL to proper development of petals, stamens and carpels etc.	(Favaro et al., 2003)
Arabidopsis	SEP2	AT3G02310	Mutation	↓	Ovule identity ↓	MADS-box protein SEP2	SEP/AGL to proper development of petals, stamens and carpels etc.	(Favaro et al., 2003)
Arabidopsis	SEP3	AT1G24260	Mutation	↓	Ovule identity ↓	MADS-box protein SEP3	SEP/AGL to proper development of petals, stamens and carpels etc.	(Favaro et al., 2003)
The YABBY family signalling pathways
Arabidopsis	CRC	AT1G69180	Mutation	↓	Carpel size ↓; placenta size ↓; ovule primordia formation ↓	YABBY proteins conserved DNA-binding domains	TFs required for the initiation of nectary development	(Skinner et al., 2004)
Arabidopsis	INO	AT1G23420	Downregulation	↓	Ovule outer integument ↓	Axial regulator YABBY 4	formation and abaxial-adaxial asymmetric growth of ovule outer integument	(Jessica et al., 2006; Skinner & Gasser, 2009; Hui-Ya Huanga et al., 2013)
The ER family signalling pathways
Arabidopsis	EPFL2	AT4G37810	Up-regulation/ mutant	↓	Ovule initiation ↓; ovule density ↓; carpel size ↓; fruit size ↓	EPIDERMAL PATTERNING FACTOR-like protein	EPFL9 ligand for ER family receptors and functions in ERL1/2 pathway	(Tameshige, 2016; Kawamoto et al., 2020)
Arabidopsis	ERL1	AT5G62230	Up-regulation/ mutant	↓	Ovule density ↓; carpel size ↓; fruit size ↓	Threonine-protein kinase ERL1	Redundantly involved with ER in procambial development regulation	(Shpak et al., 2005; Tameshige, 2016; Kawamoto et al., 2020)
Arabidopsis	ERL2	AT5G07180	Up-regulation/ mutant	↓	Ovule density ↓; carpel size ↓; fruit size ↓	Threonine-protein kinase ERL2	Redundantly involved with ER in procambial development regulation	(Shpak et al., 2005; Kawamoto et al., 2020)
The Micro-RNA signalling pathways
Arabidopsis, Tomato	miR156	AT3G05040	Up-regulation	↓	Ovule fertility ↓; septa formation ↓; style length ↓	Protein HASTY 1	Nucleocytoplasmic transporter involved in nuclear export of miRNAs	(Sehra & Franks, 2015)
Yeast, Tomato	SPB8	YJL124C	Up-regulation	↓	Ovule fertility ↓; septa formation ↓; style length ↓	Sm-like protein LSm1	Catalyzes the biosynthesis of deoxyribo nucleotide	(Sehra & Franks, 2015)
Arabidopsis, Tomato	miR164	AT2G47585	T-DNA mutant	↓		A microRNA; Protein CUC1	Transcription activator of STM and KNAT6	(Beatriz Goncalves et al., 2015; Gomez et al., 2018)
Arabidopsis	EIF4A-1	AT3G13920	T-DNA mutant	↓	Ovule fertility ↓ ; seed number ↓	RNA helicase; Eukaryotic initiation factor 4A-1	Involved in cap recognition and required for mRNA binding to ribosome	(Bush et al., 2015)
The Ubiquitin signalling pathways
Arabidopsis	SAP	AT5G35770	Mutation	↓	Floral organogenesis ↓; inflorescence ↓	Transcriptional regulator SAP protein	Cadastral protein by repressing the C class floral homeotic genes	(Byzova et al., 1999)
The Receptor kinase signalling pathways
Arabidopsis	ER	AT2G26330	Down-regulation	↓	Ovule density ↓; fruit size ↓; pistil size ↓	A leucine rich repeat (LRR) receptor kinase	Receptor kinase together with ERL1/2, regulates aerial architecture	(Kawamoto et al., 2020)
Unknown other proteins pathways
Arabidopsis/Nicotiana attenuata	NERD1	AT2G16485	Mutant	↓	Ovule fertility ↑; flower number ↑; Silique length ↓	An integral membrane protein	DNA methylation on cytosine, gene silencing by RNA	(Yuan & Kessler, 2019; Cucinotta et al., 2020)
Arabidopsis	ONA2	AT3G60660	Mutant	↓	Flower number ↑	putative alpha3-fucosyltransferase	Regulation of microtubule polymerization or depolymerisation	(Yuan & Kessler, 2019; Cucinotta et al., 2020)
Arabidopsis	SIN2	AT2G41670	Down-regulation/Mutation	↓	Integument size ↓; ovule primordia formation ↓	Mitochondrial DAR GTPase	GTPase that may function in mitochondrial ribosome assembly	(Hill et al., 2006; Cucinotta et al., 2014, 2020)
Arabidopsis	ASHH2	AT1G77300	DNA mutant	↓	Gynoecium size ↓; silique length ↓; seed number ↓	Histone-lysine N-methyl transferase	BR induced gene expression and histone H3 trimethylation on 'Lys-36	(Paul E. Grini et al., 2009; Cucinotta et al., 2014)
Arabidopsis, Brassica	SMG7	AT5G19400	Down-regulation	↓	seed number ↓, fertility	EST1C proteins	defense response Source; meiotic cell cycle	Shipeng Li et al., 2015
Arabidopsis	HEMN1	AT5G63290	T-DNA insertion	↓	Silique length↓; seed set ↓; ovule fertility ↓	Unknown protein	Tetra pyrrole biosynthesis/Oxidation–reduction process	(Pratibha et al., 2017; Quaid Hussain et al., 2020)
